# Supplementary material for: Clinical and radiographic outcomes of stand-alone oblique lateral interbody fusion in the treatment of adult degenerative scoliosis: a retrospective observational study
Source: BMC Musculoskelet Disord. 2022 Dec 27;23:1133. doi: 10.1186/s12891-022-06035-9 (PMC9793660; doi:10.1186/s12891-022-06035-9)
Supplement: Supplementary file 3 — Additional file 3. [file 12891_2022_6035_MOESM3_ESM.xlsx]

## Sheet: Sheet1
name	gender	gender	age	Inpatient number	diagnosis	Admission time	Discharge time	hospital days		segment of operation	cage（mm*mm）	Bleeding（ml）	operation time（min）	CObb angle before operation	CObb angle after operation	CObb angle at last follow-up	ODI before operation	ODI after operation	VAS before operation	VAS after operation	DH before operation	DH after operation	DH last follow-up	SS before operation	SS after operation	SS at last follow up	PT before operation	PT after operation	PT at last follow up	PI before operation	PI after operation	PI at last follow up	LL before operation	LL after operation	LL at last follow up
				A128625	ADS	2017.07.12	2017.07.31	19		L4/5	10*50	50	180	17.1	5.4	5.1	24	15	5	2	0.725	0.885	0.84	38.2	43.2	42.5	19.3	16.2	16.9	57.5	59.4	59.4	31.5	44.8	45.2
				A150875	ADS	2017.08.21	2017.08.29	8		L4/5	8*45	80	90	10.2	5.9	6.9	28	12	6	2	0.265	1.095	0.855	34.5	44.5	45.6	20.7	12.6	13.5	55.2	57.1	59.1	38.7	47.8	48.2
				A160196	ADS	2017.09.06	2017.09.18	12		L4/5	12*50	50	80	16.5	7.2	6.9	26	12	5	2	0.915	1.53	1.5	18.2	27.7	28.4	29.3	22	21.6	47.5	49.7	50	-5	1	4.3
				A160434	ADS	2017.09.06	2017.09.15	9		L3/4，L4/5	8*50,10*50	50	105	10.4	6.7	5.8	11	7	4	2	0.38/0.82	1.07/1.1	1.00/1.00	30	37.2	36.5	15.2	10.4	11.4	45.2	47.6	47.9	36.2	43.5	44.1
				A165171	ADS	2017.09.15	2017.09.25	10		L4/5	12*50	50	110	11.8	6.8	5.3	19	10	5	2	0.885	1.14	1.1	22.7	31.1	33.1	20.4	14	12.6	33.1	45.1	45.7	27.8	38.5	39.5
				A165863	ADS	2017.09.18	2017.09.29	11		L4/5	12*50	50	75	11.7	5	5.5	36	16	6	3	1.265	1.515	1.404	40.4	47.6	46.5	16.8	12.5	13.5	57.2	58.8	60	46.9	50	49.5
				A169761	ADS	2017.10.04	2017.10.12	8		L4/5	12*50	50	80	10.1	3.7	5.1	19	11	5	3	1.07	1.4	1.205	33.3	39.6	40.5	21.9	15.8	16.4	55.2	55.4	56.9	35.6	33.8	34.5
				A170379	ADS	2017.10.09	2017.10.19	10		L3/4，L4/5	12*45	50	150	14.2	8.7	6.5	23	10	5	3	0.625/0.59	1.01/1.22	0.95/1.20	32.1	43.3	42.5	19.4	10.1	11.5	51.5	53.4	54	39	45	44.5
				A171797	ADS	2017.10.10	2017.10.23	13		L4/5	12*50	50	50	13.1	2.9	4.8	26	12	5	2	0.78	1.535	1.45	21.1	36.3	36.4	39.6	26.3	26.2	60.7	62.6	62.6	38.8	52.5	53.4
				A174456	ADS	2017.10.20	2017.10.28	8		L4/5	10*50	50	60	13.9	6	5.2	29	12	5	2	0.695	1.09	1	28.3	35.3	34	31.5	23.3	24.2	59.8	58.6	58.2	37	45.7	48.5
				A175915	ADS	2017.10.25	2017.11.02	8		L3/4，L4/5	8*45,12*45	50	85	12.2	2.3	1.7	28	14	5	3	0.465/0.305	1.33/0.815	1.20/0.8	24.2	32.1	31.5	31.1	25.7	26.6	55.3	57.8	58.1	24.4	45.2	43.4
				A177475	ADS	2017.10.31	2017.11.08	8		L3/4，L4/5	12*50,10*50	50	104	15.7	7.8	6.9	39	17	5	1	0.68/0.4	1.16/1.155	1.08/1.10	31.5	42.8	44.8	22.6	14.6	15.6	54.1	57.5	60.4	37.2	42	41.2
				A178591	ADS	2017.11.03	2017.11.09	6		L4/5	14*50	50	80	15.7	8.9	8	30	14	5	2	0.925	1.3	1.1	20	24.6	25.6	14.2	12.4	14.3	34.2	37	39.9	31	29.3	29.4
				A179878	ADS	2017.11.08	2017.11.21	13		L2/3，L4/5	12*50,14*50	50	140	22	12.6	10.4	30	14	4	2	0.59/0.74	1.14/1.53	1.05/1.25	17.7	22.4	24.5	37	33.2	33.5	54.7	55.6	58	37.7	43.1	44.1
				A179764	ADS	2017.11.08	2017.11.18	10		L4/5	10*50	20	120	13.2	4.5	4.6	32	15	5	3	0.465	1.23	1.05	30	39.5	37.5	32.7	23.8	24.6	62.7	63.3	62.1	39.1	58.1	56.1
				A183145	ADS	2017.11.20	2017.11.27	7		L4/5	10*50	50	80	22.6	13.8	15.6	30	13	6	2	0.71	1.425	1.25	22.7	30	31	22.6	15.7	17	45.3	45.7	48	39.2	40	43.4
				A183510	ADS	2017.11.22	2017.12.01	9		L4/5	14*50	50	90	16.3	6.4	7.8	30	15	6	3	1	1.53	1.64	37.2	44	44.4	17.5	11.9	13	54.7	55.9	57.4	41.7	43.1	44
				A185828	ADS	2017.12.01	2017.12.09	8		L3/4,L4/5	10*50,12*50	50	100	15.9	9.7	6	32	16	6	3	1.01/0.845	1.455/1.29	1.45/1.10	18.3	27.1	29.1	27.1	20.7	18	45.4	47.8	47.1	14.5	23.1	26.1
				A188482	ADS	2017.12.10	2017.12.22	12		L3/4,L4/5	12*50,10*50	50	105	18.3	6.3	9	30	14	5	2	0.6/0.365	1.28/0.975	1.0/1.10	17.1	27.5	29.4	34.9	24.1	22.4	52	51.6	51.8	27.8	31.8	30.4
				A200475	ADS	2018.01.23	2018.02.01	9		L4/5	10*50	30	100	11.4	2.7	6	28	12	5	2	0.89	1.335	1.205	39.2	40.8	40.1	23.6	22.7	24	62.8	63.5	64.1	46	54.5	52.1
				A228755	ADS	2018.05.02	2018.05.10	8		L3/4，L4/5	10*50,12*50	50	60	16.4	12.5	11.9	37	12	6	2	0.505/0.94	1.12/1.285	1.05/1.205	19.3	23.8	26	34.8	30.7	28.4	54.1	54.5	54.4	31.4	40.5	41.6
				A230961	ADS	2018.05.09	2018.05.18	9		L4/5	12*50	50	60	10.3	4.7	2	37	15	6	3	0.955	1.57	1.4	26.5	38.4	35	25.8	15.1	18	52.3	53.5	53	38.4	46.8	44.9
				A233358	ADS	2018.05.17	2018.05.30	13		L3/4，L4/5	10*50,10*50	50	140	16.7	4.4	3.3	37	12	5	2	0.23/0.215	0.86/1.125	0.75/1.025	13.8	25.3	26.4	36.3	26.8	27.4	50.1	52.1	53.8	11.7	25.4	26.4
				A237269	ADS	2018.05.30	2018.06.06	7		L3/4，L4/5	14*50,10*50	50	120	14.3	9.9	11	36	12	5	2	0.505/0.68	1.275/1.05	1.10/1.005	21.6	30.6	30.9	26.3	17.1	18.1	46.9	47.6	49	24.3	35.2	36.4
				A242841	ADS	2018.06.19	2018.06.25	6		L3/4 ,L4/5	12*50,12*55	50	90	14	10.6	10.5	40	15	6	3	0.925/1.12	1.195/1.255	1.105/1.15	28.4	32.2	33.3	23.7	19.3	20.4	52.1	51.5	53.7	39.9	44.4	42.6
				A250179	ADS	2018.07.11	2018.07.18	7		L3/4 ,L4/5	10*55,10*55	50	90	16.5	7.8	8.6	38	13	4	1	1.03/0.7	1.54/1.14	1.40/1.05	34.2	40.6	40.4	26.1	20.5	20.4	60.3	61.1	60.8	43.3	58.2	57.3
				A263328	ADS	2018.08.23	2018.09.05	13		L3/4 ,L4/5	10*50,10*50	50	90	11.4	4.5	3.5	36	12	6	3	0.745/0.625	1.11/1.085	1.05/1.00	39.4	40.8	42.4	19.4	18.6	19.4	58.8	59.4	61.8	41.3	50.3	52.4
				A267259	ADS	2018.09.05	2018.09.13	8		L2/3、L4/5	10*50,14*55	30	120	14.1	8.3	7.9	36	14	6	3	0.76/0.545	0.975/1.29	0.954/1.20	21.2	25.9	26.4	18.5	13.4	12.4	39.7	39.3	38.8	18.5	27.4	29.4
				A268790	ADS	2018.09.11	2018.09.17	6		L4/5	14*55	50	90	24.7	12.6	14	24	11	5	2	0.795	1.755	1.6	13.1	18.7	19.5	21.6	16.4	15.4	34.7	35.1	34.9	21.5	30.4	30.1
				A271336	ADS	2018.09.19	2018.09.25	6		L4/5	14*55	50	60	18.2	8.1	8.7	26	7	6	3	1.295	1.455	1.4	20.7	24.5	25.6	23.3	20.4	19.4	43.7	44.9	45	31.9	38.4	37.4
								9.36667
												48.6667	96.8	14.9633	7.22333	7.15	29.9	12.8	5.26667	2.33333				26.0931	33.9133	34.3267	25.1067	18.8241	19.2033	51.2267	52.7467	53.53	32.2433	40.3267	40.68
								2.88257
												9.37102	29.4248	3.69235	3.10547	3.25341	6.76884	2.38385	0.639684	0.606478				8.12716	7.9714	7.4208	6.93879	6.03237	5.70272	8.2113	7.54178	7.55915	11.3246	11.7689	11.0277
